# Supplementary material for: The Association Between Egg and Egg-Derived Cholesterol Consumption, and Their Change Trajectories, with Obesity Among Chinese Adults: Results from the China Health and Nutrition Survey
Source: Nutrients. 2025 Jan 17;17(2):333. doi: 10.3390/nu17020333 (PMC11767974; doi:10.3390/nu17020333)
Supplement: Supplementary file 1 [file nutrients-17-00333-s001.zip]

Archive with 1 entries (1 files):
- nutrients-3387841-supplementary.pdf
